# Supplementary material for: Profiling of Primary Metabolites and Volatiles in Apricot (Prunus armeniaca L.) Seed Kernels and Fruits in the Context of Its Different Cultivars and Soil Type as Analyzed Using Chemometric Tools
Source: Foods. 2022 May 4;11(9):1339. doi: 10.3390/foods11091339 (PMC9104916; doi:10.3390/foods11091339)
Supplement: Supplementary file 1 [file foods-11-01339-s001.zip]

Archive with 1 entries (1 files):
- foods-1675396-supplementary.pdf
